# Supplementary material for: Hard clam walking: Active horizontal locomotion of adult Mercenaria mercenaria at the sediment surface and behavioral suppression after extensive sampling
Source: PLoS One. 2017 Mar 9;12(3):e0173626. doi: 10.1371/journal.pone.0173626 (PMC5344501; doi:10.1371/journal.pone.0173626)
Supplement: S1 Table — Video data. (XLS) [file pone.0173626.s002.xls]

## Sheet: Video data
S1 Table. Hard clam walking: duration, interval between walks. Video data
			Walk	Time interval
Clam #	Walk #	Date	Duration (s)	between walks (s)
A	1	2010-06-08	1.8
			2.2	73
			2.06	73
			2.36	86
			2.43	80
B	2	2010-06-08	2.6
			2.74	78
			2.5	77
			2.33	68
C	3	2010-06-09	2.23
			2.63	76
			2.23	79
D	4	2010-06-09	2.93
			2.5	70
			2.16	76
			2.37	72
			2.26	75
			2.6	73
			3	78
E	5	2010-06-11	2.1
			2.23	103
F	6	2010-06-11	2.36
G	7	2010-06-11	2.53
			2.83	134
H	8	2011-06-21	2.4
			2.23	184
H	9	2011-06-21	2.4
			2.5	93
I	10	2012-06-20	2.6
			2.84	76
			2.54	78
			2.43	84
