# Supplementary material for: Hard clam walking: Active horizontal locomotion of adult Mercenaria mercenaria at the sediment surface and behavioral suppression after extensive sampling
Source: PLoS One. 2017 Mar 9;12(3):e0173626. doi: 10.1371/journal.pone.0173626 (PMC5344501; doi:10.1371/journal.pone.0173626)
Supplement: S2 Table — Active walkers. (XLSX) [file pone.0173626.s003.xlsx]

## Sheet: walkers
S2 Table. Characterization of hard clam walking behavior. Active walkers. East Marion, NY, USA, 2010-2012.
Bolded clam #'s = clams directly observed to walk. Clam Gender: M = males with motile sperm; F = females with eggs.
Trail trajectory: L = linear; C = curvilinear (right or left); S = sigmoidal (S- or Z-shaped); SC = semi-circle.
							Height of
						Direction	Clam Shell
		Shell		Trail		of Clam	Above	Furrow
		Length	Clam	Length	Trail	Heading	Sediment	Depth
Date	Clam ID	(mm)	Gender	(cm)	Trajectory	(° from N)	Surface (cm)	(cm)
2010-06-08	1	84	M	10
	2	55	F	12.5
	3	69	M	30
	4	88	M	25
	5	78	F	37.5
	6	79	M	30			buried
	7	73	M	31
	8	73	F	5
	10	87	F	25			buried
	11	77	F	15
	12	71	M	24
	13	62	F	5
2010-06-09	14	83	F	39	L	20
	15	73	F	9	L	155
	16	80	M	12	L	180
	17	79	M	26	C-right	140
	18	77	M	25	C-right	120
	19	94	F	15	L	65
	20	77	F	30	L	310	3
	23A	70	M	12	L	225
	23B	98	M	25	S-Z	225
	24	65	M	22	S-Z	95	4
	26	85	F	28	C-left	90	2
	50	83	M	26	S-Z	170
	51	90	F	15	C-right	280
	52	94	F	14	L	90
	53	94	M	9	L	90	2
	61			32	C-right	250
	62	83	M	3	L	240	3.5
	63	84	F	50	SC	130	3
	64	74	M	45	SC	210	3
	71	101	M	35	C-right	0	1.5
2010-06-11	30	78	F	17.5	SC	270	1.3	5.1
	31	84	F	13	L		3.7	2.57
	32	83	F	18	L	0	1.9	3.8
	33	97	M	24	L	180	3.6	4
	34	91	M	20	C-right	215	0.9	2.4
	35	87	F	19	C-left	270	0	3
	36	91	M	8	L	195	4.1	4.1
	37	69	M	4.5	L	260	0.5	2.7
	38	118	M	13	C-right		0	2.8
	39	82	F	11	L		0	2.8
	40	85	F	12	L	100	0	1.8
	41	95	M	29	S-Z	170
	42	87	M	24	C-left	345
	76	85	F	27	C-left	270
	77	80	F	5	L	120
	78	not collected		15	L	140
	79	not collected		7	L	80
	80	not collected		9	L	150
	81	not collected		27	C-right	180
	82	not collected		18	L	200
	83	not collected		22	L	70
	84	not collected		32	C-left	240
	85	not collected		22	L	250
	86	not collected		17	L	290
	110	81	M	17	L	190	5	2
	111	78	M	20	C-left	210		2.1
	112	72	M	14	L	10	5	1.7
	113	113	M	27	C-left	180	4.5	1.3
	114	81	M	17	L	240
	115	83	F	17	L	300
	116	81	M	33	L	210
	120	103	M	13	L	0	6	4
	121	94	M	15	L	240	0	2.7
	122	93	F	19	C-left	100	3	2.8
	123	92	F	18	L	290	3	3.1
	124	103	F	22	C-right	210	0	3.4
	125	100	M	22	C-left	260	3	3.4
	126	84	F	35	C-left	250	0	1.8
	127	93	M	30	C-left	120	0	2.1
	128	88	F	31	C-right	270	2	2.1
	129	90	F	21	L	330	2.5	2.8
	130	97	M	30	L	180	0	2.2
	131	96	M	32	L	30	1	1
	132	87	M	31	L	70	1	2.7
	133	69	F	6	L	120	4	2.7
	134	93	M	36	L	150	2	1.7
2010-07-01		110					6
2010-07-19	1	93	M
	2	86	F
	3	88	F
	4	78	F
	5	83	F
	6	81	M
	7	86	M
	8	92	M
	9	84	M
	10	92	F
	11	104	M
	12	87	M
	13	99	M
	14	78	M
	15	90	M
	16	90	F
	17	77	M
	18	83	M
	19	78	M
	20	97	M
	21	92	M
	22	81	F
	23	86	M
2011-06-21	1	80
	2	98
	3	86
	4	83
	5	95
2011-10-12	C2	90	M	14			3	1.4
	C4	100	M	33			4	3.3
	C5	85	M	17			1	1.7
	C6	86	M	14			5	1.4
	C8	74	F				2
	C9	99	M				5
	A1	80	F
	A2	102	M
	A3	107	M
	A4	91	F
2012-06-12	1	86	M	5	L	15	2.5	2
	2	99	M	3.5	L	200	2.4	2.1
	3	105	M	7	L	45	5	2
	4	94	F	6	L	270	4.1	2.2
	5	86	F	11	L	240	1.3	1.1
	6	84	F	10	L	320	2.3	2.9
	7	93	M	8	C-left	160	4	2.5
	8	83	F	6	L	30	3	1.5
	9	85	F	27	L	295	3.5	3
	10	95	F		S-Z	300	2.5	2
	11	92	M	15	SC	100	2	2.5
	12	84	F	7	C-right	330	6	3
	13	86	F	15	L	150	2.8	3
	14	75	F	14	L	285	2.3	1.9
	15	80	F	15.6	L	305	1.3	1.1
	16	86	M	22	C-left	245	3.3	1.1
	not recorded			8
	not recorded			6
	not recorded			27
	not recorded			15
	not recorded			7
