# Supplementary material for: Hard clam walking: Active horizontal locomotion of adult Mercenaria mercenaria at the sediment surface and behavioral suppression after extensive sampling
Source: PLoS One. 2017 Mar 9;12(3):e0173626. doi: 10.1371/journal.pone.0173626 (PMC5344501; doi:10.1371/journal.pone.0173626)
Supplement: S3 Table — (XLSX) [file pone.0173626.s004.xlsx]

## Sheet: chl a
S3 Table. Chlorophyll a data. East Marion, NY, USA: 'walking', 'non-walking' areas. Bottom water samples: 12 June 2012.
			Chlorophyll a	Chlorophyll a
Sample #	Time (hr)/Tide	Area	Fraction	Level (μg/l)
236	0835/ebb	walking	total	1.62
237	0835/ebb	walking	total	1.25
239	0835/ebb	walking	total	1.41
240	0835/ebb	walking	>5 μm	1.23
241	0835/ebb	walking	>5 μm	1.26
242	0835/ebb	walking	>5 μm	1.26
243	0835/ebb	non-walking	total	1.58
244	0835/ebb	non-walking	total	1.53
245	0835/ebb	non-walking	total	1.57
246	0835/ebb	non-walking	>5 μm	1.23
247	0835/ebb	non-walking	>5 μm	1.24
248	0835/ebb	non-walking	>5 μm	1.27
270	1350/flood	walking	total	2.82
271	1350/flood	walking	total	2.23
272	1350/flood	walking	total	2.4
252	1350/flood	walking	>5 μm	1.73
253	1350/flood	walking	>5 μm	1.78
254	1350/flood	walking	>5 μm	1.72
255	1350/flood	non-walking	total	2.2
256	1350/flood	non-walking	total	1.69
257	1350/flood	non-walking	total	1.77
258	1350/flood	non-walking	>5 μm	1.84
259	1350/flood	non-walking	>5 μm	1.59
260	1350/flood	non-walking	>5 μm	1.67
