# Supplementary material for: Hard clam walking: Active horizontal locomotion of adult Mercenaria mercenaria at the sediment surface and behavioral suppression after extensive sampling
Source: PLoS One. 2017 Mar 9;12(3):e0173626. doi: 10.1371/journal.pone.0173626 (PMC5344501; doi:10.1371/journal.pone.0173626)
Supplement: S4 Table — (XLSX) [file pone.0173626.s005.xlsx]

## Sheet: sediments
S4 Table. Surficial sediment samples. East Marion, NY, USA. 12 June 2012
	arcsin √		arcsin √
proportion of sand	proportion of sand	proportion of sand	proportion of sand
'walking' area	'walking' area	'non-walking' area	'non-walking' area
0.8953	1.24129	0.8324	1.14901
0.921	1.28589	0.7029	0.994325
0.8918	1.23562	0.8429	1.16325
0.9312	1.30539	0.9286	1.3003
0.9278	1.29875	0.8694	1.20104
0.9046	1.25679	0.9085	1.26349
0.8383	1.15697	0.918	1.28037
0.81	1.11977	0.872	1.20492
0.8365	1.15453	0.8838	1.22294
