# Supplementary material for: Hard clam walking: Active horizontal locomotion of adult Mercenaria mercenaria at the sediment surface and behavioral suppression after extensive sampling
Source: PLoS One. 2017 Mar 9;12(3):e0173626. doi: 10.1371/journal.pone.0173626 (PMC5344501; doi:10.1371/journal.pone.0173626)
Supplement: S6 Table — (XLSX) [file pone.0173626.s007.xlsx]

## Sheet: non-walkers
S6 Table. Sizes, genders of non-walking clams. East Marion, NY, USA, 2010-2011.
		Shell
		Length	Clam
Date	Clam ID	(mm)	Gender
9,11 June	20A	78	F
2010	24A	62	F
	24B	83	M
	26A	82	F
	26B	78	M
	26C	98	F
	26D	83	M
	?27B	67	F
	30A	94	M
	31A	76	M
	31B	99	F
	32A	89	M
	32B	86	M
	32C	80	M
	32D	104	M
	32E	82	M
	32F	84	M
	32G	90	F
	35A	81	F
	35B	113	F
	35C	79	M
	35D	92	M
	36	96	M
	37	80	M
	36A	92
	37A	83	F
	37B	86	M
	40A	92	M
	50A	86	F
	50B	94	F
	50C	83	M
	50D	71	F
	50E	81	F
	50F	84	M
	51A	103	F
	51B	89	F
	52A	86	M
	52B	78	M
	52C	83	F
	52D	92	F
	52E	82	M
	52F	86	F
	53A	76	F
	53B	85	F
	53C	79	M
	53D	99	M
	53E	91	F
	64A	70	M
	71A	83	F
	71B	96	M
	71C	94	F
	71D	79	F
	71E	74	M
	75	95	F
	75A	74	M
	75B	82	M
	75C	85	F
	75D	88	F
	76A	82	M
	76B	72	F
	76C	89	F
	76D	91	F
	76E	90	M
	76F	85	M
	76G	75	F
	77A	102	F
	77B	84	F
	77C	89	M
	77D	90	F
	77E	96	F
	77F	91	F
	77G	87	M
	77H	74	F
	77I	91	F
	77K	85	M
	77L	95	M
	77CC	75	F
	101	87	F
	102	92	M
	103	81	F
	104	89	F
	105	88	F
	106	76	F
	107	91	M
	108	95	F
	110A	91	F
	110B	85	F
	110C	82	F
	110D	103	F
	110E	89	M
	110F	88	M
	112A	104	M
	112B	108	F
	112C	102	F
	112D	88	M
	113A	79	M
	113B	99	M
2011-10-12	C1	97	F
	C7	70	M
	C10	93	M
