# Supplementary material for: Hard clam walking: Active horizontal locomotion of adult Mercenaria mercenaria at the sediment surface and behavioral suppression after extensive sampling
Source: PLoS One. 2017 Mar 9;12(3):e0173626. doi: 10.1371/journal.pone.0173626 (PMC5344501; doi:10.1371/journal.pone.0173626)
Supplement: S7 Table — (XLSX) [file pone.0173626.s008.xlsx]

## Sheet: densities
S7 Table. Hard clam density data. Orient Harbor, 2010-2016.
Site: EM = East Marion, PN = Peter's Neck. Designation: W = walking clams in 'walking' area, NW = non-walking clams in 'non-walking' area, WNW = non-walking clams in 'walking' area.
				Total
				(Endobenthic +		Actively
				Epibenthic)	Epibenthic	Walking
				Clam Density	Clam Density	Clams
Month	Year	Site	Designation	(#/sq. m)	(#/sq. m)	(#/sq. m)
June	2010	EM	W		1	1
June	2010	EM	W		6	1
June	2010	EM	W		3	1
June	2010	EM	W		6	1
June	2010	EM	W		10	1
June	2010	EM	W		1	1
June	2011	EM	W	9	6	1
June	2011	EM	W	6	3	1
June	2011	EM	W	8	2	1
June	2011	EM	W	2	1	1
June	2011	EM	W	7	3	1
June	2011	EM	NW	3	0	0
June	2011	EM	NW	0	0	0
June	2011	EM	NW	1	0	0
June	2011	EM	NW	0	0	0
June	2011	EM	NW	0	0	0
June	2011	EM	NW	0	0	0
June	2011	EM	NW	1	0	0
June	2011	EM	NW	0	0	0
October	2011	EM	W	10	9	1
October	2011	EM	W	4	3	1
October	2011	EM	W	4	1	1
October	2011	EM	W	3	2	1
October	2011	EM	W	15	1	1
October	2011	EM	W	5	2	2
October	2011	EM	W	8	3	1
October	2011	EM	W	5	3	2
October	2011	EM	WNW	0	0	0
October	2011	EM	WNW	2	0	0
October	2011	EM	WNW	0	0	0
October	2011	EM	WNW	2	0	0
October	2011	EM	WNW	1	0	0
October	2011	EM	WNW	6	0	0
October	2011	EM	WNW	2	0	0
October	2011	EM	WNW	0	0	0
October	2011	EM	WNW	1	0	0
October	2011	EM	WNW	1	0	0
October	2011	EM	WNW	0	0	0
June	2012	EM	W	5	4	1
June	2012	EM	W	6	3	1
June	2012	EM	W	3	3	1
June	2012	EM	W	4	2	1
June	2012	EM	W	6	4	1
June	2012	EM	W	1	1	1
June	2012	EM	NW	1	0	0
June	2012	EM	NW	1	0	0
June	2012	EM	NW	1	0	0
June	2012	EM	NW	3	0	0
June	2012	EM	NW	2	0	0
June	2012	EM	NW	2	0	0
June	2012	EM	NW	0	0	0
June	2012	EM	NW	1	0	0
August	2013	EM	WNW	3	2	0
August	2013	EM	WNW	3	3	0
August	2013	EM	WNW	2	1	0
August	2013	EM	WNW	2	2	0
August	2013	EM	WNW	5	1	0
August	2013	EM	WNW	4	1	0
August	2013	EM	WNW	5	1	0
August	2013	EM	WNW	1	1	0
August	2013	EM	WNW	2	1	0
August	2013	EM	WNW	6	1	0
August	2013	EM	NW	0	0	0
August	2013	EM	NW	2	0	0
August	2013	EM	NW	2	0	0
August	2013	EM	NW	2	0	0
August	2013	EM	NW	2	0	0
August	2013	EM	NW	3	1	0
August	2013	EM	NW	1	0	0
August	2013	EM	NW	3	0	0
August	2013	EM	NW	2	0	0
August	2013	EM	NW	1	1	0
June	2016	PN	W	13	1	1
June	2016	PN	W	11	1	1
June	2016	PN	W	12	2	2
June	2016	PN	W	5	1	1
June	2016	PN	W	5	1	1
June	2016	PN	W	2	1	1
June	2016	PN	W	12	1	1
June	2016	EM	WNW	4	0	0
June	2016	EM	WNW	1	0	0
June	2016	EM	WNW	1	0	0
June	2016	EM	WNW	2	0	0
June	2016	EM	WNW	2	0	0
June	2016	EM	WNW	0	0	0
June	2016	EM	WNW	1	0	0
June	2016	EM	WNW	2	0	0
