# Supplementary material for: Hard clam walking: Active horizontal locomotion of adult Mercenaria mercenaria at the sediment surface and behavioral suppression after extensive sampling
Source: PLoS One. 2017 Mar 9;12(3):e0173626. doi: 10.1371/journal.pone.0173626 (PMC5344501; doi:10.1371/journal.pone.0173626)
Supplement: S8 Table — (XLSX) [file pone.0173626.s009.xlsx]

## Sheet: NN - epi or endobenthic
S8 Table. Distances to nearest neighbor (epi- or endobenthic hard clams). East Marion, Orient Harbor, NY, USA.
Designation: W = walking clams in 'walking' area, NW = non-walking clams in 'non-walking' area, WNW = non-walking clams in 'walking' area.
		Nearest
Date	Designation	Neighbor (cm)
2011-06-21	W	20
2011-06-21	W	17
2011-06-21	W	6
2011-06-21	W	21
2011-06-21	W	26
2011-10-12	W	10
2011-10-12	W	19
2011-10-12	W	4
2011-10-12	W	4
2011-10-12	W	8
2011-10-12	W	42
2011-10-12	W	14
2011-10-12	W	4
2012-06-12	W	7
2012-06-12	W	7
2012-06-12	W	26
2012-06-12	W	26
2012-06-12	W	3
2012-06-12	W	52
2012-06-12	W	4
2012-06-12	W	4
2012-06-12	W	46
2012-06-12	W	52
2012-06-12	W	27
2012-06-12	W	13
2012-06-12	NW	9
2012-06-12	NW	67
2012-06-12	NW	18
2013-08-07	WNW	20
2013-08-07	WNW	19
2013-08-07	WNW	29
2013-08-07	WNW	24
2013-08-07	WNW	21
2013-08-07	WNW	26
2013-08-07	WNW	37
2013-08-07	WNW	50
2013-08-07	WNW	18
2013-08-07	WNW	27.5
2013-08-07	NW	37.3
2013-08-07	NW	42
2013-08-07	NW	24
2013-08-07	NW	66
2013-08-07	NW	52
2013-08-07	NW	40
2013-08-07	NW	37.3
2013-08-07	NW	30
2013-08-07	NW	24
2013-08-07	NW	37.3
