# Supplementary material for: Hard clam walking: Active horizontal locomotion of adult Mercenaria mercenaria at the sediment surface and behavioral suppression after extensive sampling
Source: PLoS One. 2017 Mar 9;12(3):e0173626. doi: 10.1371/journal.pone.0173626 (PMC5344501; doi:10.1371/journal.pone.0173626)
Supplement: S9 Table — (XLSX) [file pone.0173626.s010.xlsx]

## Sheet: NN - epibenthic
S9 Table. Distance to nearest neighbor: epibenthic hard clams. East Marion, NY, USA.
Designation: W = walking clams in 'walking' area, NW = non-walking clams in 'non-walking' area, WNW = non-walking clams in 'walking' area.
		Nearest
Date	Designation	Neighbor (cm)
2010-06-09	W	51
2010-06-09	W	6
2010-06-09	W	15
2010-06-09	W	15
2010-06-09	W	24
2010-06-09	W	24
2010-06-09	W	9
2010-06-09	W	9
2010-06-09	W	52
2010-06-09	W	22
2010-06-09	W	90
2010-06-09	W	3
2010-06-09	W	3
2010-06-09	W	60
2010-06-11	W	1
2010-06-11	W	10
2010-06-11	W	51
2010-06-11	W	25
2010-06-11	W	7
2010-06-11	W	7
2010-06-11	W	85
2010-06-11	W	60
2010-06-11	W	20
2010-06-11	W	67
2010-06-11	W	51
2010-06-11	W	22
2010-06-11	W	38
2010-06-11	W	110
2010-06-11	W	67
2010-06-11	W	25
2011-06-21	W	20
2011-06-21	W	30
2011-06-21	W	47
2011-06-21	W	42.3
2011-06-21	W	26
2011-10-12	W	10
2011-10-12	W	19
2011-10-12	W	4
2011-10-12	W	4
2011-10-12	W	25
2011-10-12	W	56
2011-10-12	W	28.9
2011-10-12	W	26
2012-06-12	W	14
2012-06-12	W	23
2012-06-12	W	26
2012-06-12	W	26
2012-06-12	W	3
2012-06-12	W	52
2012-06-12	NW	9
2012-06-12	NW	67
2012-06-12	NW	18
2013-08-07	WNW	24
2013-08-07	WNW	19
2013-08-07	WNW	42.3
2013-08-07	WNW	24
2013-08-07	WNW	21
2013-08-07	WNW	42.3
2013-08-07	WNW	42.3
2013-08-07	WNW	42.3
2013-08-07	WNW	42.3
2013-08-07	WNW	42.3
2013-08-07	NW	111.8
2013-08-07	NW	111.8
2013-08-07	NW	111.8
2013-08-07	NW	111.8
2013-08-07	NW	111.8
2013-08-07	NW	111.8
2013-08-07	NW	111.8
2013-08-07	NW	111.8
2013-08-07	NW	111.8
2013-08-07	NW	111.8
