# Supplementary material for: Hard clam walking: Active horizontal locomotion of adult Mercenaria mercenaria at the sediment surface and behavioral suppression after extensive sampling
Source: PLoS One. 2017 Mar 9;12(3):e0173626. doi: 10.1371/journal.pone.0173626 (PMC5344501; doi:10.1371/journal.pone.0173626)
Supplement: S10 Table — (XLSX) [file pone.0173626.s011.xlsx]

## Sheet: gender pairs - any direction
S10 Table. Gender pairs of actively walking hard clams and their single nearest epibenthic neighbor, in any direction. East Marion, NY, USA.
			Gender of nearest
			epibenthic neighbor
	Walking	Clam	in any direction:
Date	clam #	gender	O = opposite; S = same
2010-06-09	18	M	O
2010-06-09	20	F	S
2010-06-09	23A	M	S
2010-06-09	23B	M	S
2010-06-09	24	M	O
2010-06-09	26	F	S
2010-06-09	26	F	O
2010-06-09	50	M	O
2010-06-09	51	F	S
2010-06-09	52	F	S
2010-06-09	53	M	S
2010-06-09	62	M	O
2010-06-11	63	F	O
2010-06-11	71	M	O
2010-06-11	30	F	O
2010-06-11	31	F	O
2010-06-11	32	F	S
2010-06-11	35	F	O
2010-06-11	37	M	O
2010-06-11	38	M	O
2010-06-11	39	F	O
2010-06-11	40	F	O
2010-06-11	76	F	O
2010-06-11	77	F	S
2010-06-11	110	M	O
2010-06-11	112	M	O
2010-06-11	113	M	S
2011-10-12	C4	M	S
2011-10-12	C5	M	S
2011-10-12	C8	F	O
2011-10-12	C9	M	O
2012-06-12	7	M	O
2012-06-12	8	F	O
