# Supplementary material for: Hard clam walking: Active horizontal locomotion of adult Mercenaria mercenaria at the sediment surface and behavioral suppression after extensive sampling
Source: PLoS One. 2017 Mar 9;12(3):e0173626. doi: 10.1371/journal.pone.0173626 (PMC5344501; doi:10.1371/journal.pone.0173626)
Supplement: S11 Table — (XLSX) [file pone.0173626.s012.xlsx]

## Sheet: gender pairs - 120 forward
S11 Table. Gender pairs of actively walking hard clams and their single nearest epibenthic neighbor, in 120° forward direction. East Marion, NY, USA.
			Gender of nearest
			epibenthic neighbor
	Walking	Clam	in 120° forward direction:
Date	clam #	gender	O = opposite; S = same
2010-06-09	23A	M	S
2010-06-09	23B	M	O
2010-06-09	24	M	O
2010-06-09	26	F	O
2010-06-11	32	F	O
2010-06-11	35	F	S
2010-06-11	37	M	O
2010-06-11	38	M	O
2010-06-11	39	F	O
2010-06-11	40	F	O
2010-06-11	76	F	O
2010-06-11	77	F	O
